# Supplementary material for: Linker histone H1 drives heterochromatin condensation via phase separation in Arabidopsis
Source: Plant Cell. 2024 Feb 3;36(5):1829–43. doi: 10.1093/plcell/koae034 (PMC11062459; doi:10.1093/plcell/koae034)
Supplement: koae034_Supplementary_Data [file koae034_supplementary_data.zip]

Archive with 5 entries (5 files):
- Author_Revisions_Checklist_XF.pdf
- Movie1.avi
- Supplemental Data Set S1.xlsx
- tpc.01020.2023-s06.pdf
- TPC2023RA01020D_Supplemental_figures_and_tables.pdf
