# Supplementary material for: Linker histone H1 drives heterochromatin condensation via phase separation in Arabidopsis
Source: Plant Cell. 2024 Feb 3;36(5):1829–43. doi: 10.1093/plcell/koae034 (PMC11062459; doi:10.1093/plcell/koae034)
Supplement: koae034_Supplementary_Data [file koae034_supplementary_data.zip › Supplemental Data Set S1.xlsx]

## Sheet: Figure 1
Supplemental Data. He et al. (2024). Plant Cell.
Supplemental Data Set S1. Results of statistical analysis
Figure 1C
Mann-Whitney U-test with continuity correction
n=411 for WT, 504 for h1
W = 80147, p-value = 3.839e-09
alternative hypothesis: true location shift is not equal to 0

## Sheet: Figure 4
Supplemental Data. He et al. (2024). Plant Cell.
Supplemental Data Set S1. Results of statistical analysis
Figure 4D
data log-transformed for statistical analysis
Hex	Normality test	Passed	(P=0.4519)
no Hex	Normality test	Passed	(P=0.6369)
	Equal Variance Test	Passed	(P=0.4857)
no Hex vs Hex
Unpaired t test
P value	2.932e-06
P value summary	***
Significantly different (P < 0.05)?	Yes
One- or two-tailed P value?	Two-tailed
Student's t test, df	t=5.9323 df=26

## Sheet: Figure 7
Supplemental Data. He et al. (2024). Plant Cell.
Supplemental Data Set S1. Results of statistical analysis
Figure 7B										Figure 7D
Verify appropriateness of ART	passed									Verify appropriateness of ART	passed
Aligned Rank Transform of Factorial Model										Aligned Rank Transform of Factorial Model
Call:										Call:
art(formula = NRL ~ group * genotype, data = data)										art(formula = nrl ~ group * genotype, data = data)
Column sums of aligned responses (should all be ~0):										Column sums of aligned responses (should all be ~0):
	group	genotype	group:genotype								group	genotype	group:genotype
	0	0	0								0	0	0
F values of ANOVAs on aligned responses not of interest (should all be ~0):										F values of ANOVAs on aligned responses not of interest (should all be ~0):
	Min.	1st Qu.	Median	Mean	3rd Qu.	Max.					Min.	1st Qu.	Median	Mean	3rd Qu.	Max.
	0	0	0	0	0	0					0	0	0	0	0	0
The Aligned Rank Transform	passed									The Aligned Rank Transform	passed
Analysis of Variance of Aligned Rank Transformed Data										Analysis of Variance of Aligned Rank Transformed Data
Table Type: Anova Table (Type III tests)										Table Type: Anova Table (Type III tests)
Model: No Repeated Measures (lm)										Model: No Repeated Measures (lm)
Response: art(NRL)										Response: art(nrl)
		Df	Df.res	F value	Pr(>F)	Significance						Df	Df.res	F value	Pr(>F)	Significance
1	group	2	12	5.9837	0.0157533	*				1	group	4	20	17.788	2.2774e-06	***
2	genotype	3	12	57.476	2.1623e-07	***				2	genotype	3	20	71.985	6.8045e-11	***
3	group:genotype	6	12	5.7615	0.0049842	**				3	group:genotype	12	20	19.55	1.8563e-08	***
---										---
Signif. codes: 0 ‘***’ 0.001 ‘**’ 0.01 ‘*’ 0.05 ‘.’ 0.1 ‘ ’ 1										Signif. codes: 0 ‘***’ 0.001 ‘**’ 0.01 ‘*’ 0.05 ‘.’ 0.1 ‘ ’ 1
Tukey test for genotypes										Tukey test for genotypes
contrast	estimate	SE	df	t.ratio	p.value					contrast	estimate	SE	df	t.ratio	p.value
WT - h1	17.9167	1.44097	12	12.4338	1.71534e-07					WT - h1	29.3	2.12368	20	13.7968	6.43953e-11
WT - (H1∆C-IDR_h1 )	12.0833	1.44097	12	8.38557	1.20291e-05					WT - (H1∆C-IDR_h1 )	20.7	2.12368	20	9.74725	2.78027e-08
WT - H1G18IDR_h1	6	1.44097	12	4.16387	0.00622107					WT - H1G18IDR_h1	10	2.12368	20	4.70882	0.000718176
h1 - (H1∆C-IDR_h1 )	-5.83333	1.44097	12	-4.0482	0.00759869					h1 - (H1∆C-IDR_h1 )	-8.6	2.12368	20	-4.04958	0.00323013
h1 - H1G18IDR_h1	-11.9167	1.44097	12	-8.2699	1.38771e-05					h1 - H1G18IDR_h1	-19.3	2.12368	20	-9.08802	8.78914e-08
(H1∆C-IDR_h1 ) - H1G18IDR_h1	-6.08333	1.44097	12	-4.2217	0.00563109					(H1∆C-IDR_h1 ) - H1G18IDR_h1	-10.7	2.12368	20	-5.03843	0.000339746
Results are averaged over the levels of: group										Results are averaged over the levels of: group
P value adjustment: tukey method for comparing a family of 4 estimates										P value adjustment: tukey method for comparing a family of 4 estimates
Tukey test for groups										Tukey test for groups
contrast	estimate	SE	df	t.ratio	p.value					contrast	estimate	SE	df	t.ratio	p.value
eTE - interTE	-0.75	3.38655	12	-0.221464	0.973384					group1 - group2	-9.375	3.82099	20	-2.45355	0.141879
eTE - the	-10.5	3.38655	12	-3.1005	0.023154					group1 - group3	-18	3.82099	20	-4.71082	0.00113195
interTE - the	-9.75	3.38655	12	-2.87903	0.0344044					group1 - group4	-25.125	3.82099	20	-6.57551	1.88599e-05
										group1 - group5	-27.5	3.82099	20	-7.19708	5.23154e-06
Results are averaged over the levels of: genotype										group2 - group3	-8.625	3.82099	20	-2.25727	0.199953
P value adjustment: tukey method for comparing a family of 3 estimates										group2 - group4	-15.75	3.82099	20	-4.12196	0.00428355
										group2 - group5	-18.125	3.82099	20	-4.74353	0.00105127
Tukey test for group*genotype										group3 - group4	-7.125	3.82099	20	-1.8647	0.366935
contrast	estimate	SE	df	t.ratio	p.value					group3 - group5	-9.5	3.82099	20	-2.48626	0.133701
eTE,WT - eTE,h1	17.25	1.72603	12	9.99405	1.45183e-05					group4 - group5	-2.375	3.82099	20	-0.621566	0.969865
eTE,WT - (eTE,H1∆C-IDR_h1 )	10.5	1.72603	12	6.08334	0.00192949
eTE,WT - eTE,H1G18IDR_h1	6	1.72603	12	3.47619	0.107833					Results are averaged over the levels of: genotype
eTE,WT - interTE,WT	-0.5	1.72603	12	-0.289683	1					P value adjustment: tukey method for comparing a family of 5 estimates
eTE,WT - interTE,h1	11.5	1.72603	12	6.6627	0.000846041
eTE,WT - (interTE,H1∆C-IDR_h1 )	9.5	1.72603	12	5.50397	0.00455798
eTE,WT - interTE,H1G18IDR_h1	5	1.72603	12	2.89683	0.251076					Tukey test for group*genotype
eTE,WT - hTE,WT	-3.5	1.72603	12	-2.02778	0.67224					contrast	estimate	SE	df	t.ratio	p.value
eTE,WT - hTE,h1	17.5	1.72603	12	10.1389	1.24555e-05					group1,WT - group1,h1	11.5	2.97909	20	3.86023	0.0710684
eTE,WT - (hTE,H1∆C-IDR_h1 )	14.75	1.72603	12	8.54564	7.43962e-05					group1,WT - (group1,H1∆C-IDR_h1 )	7	2.97909	20	2.34971	0.686863
eTE,WT - hTE,H1G18IDR_h1	2	1.72603	12	1.15873	0.98326					group1,WT - group1,H1G18IDR_h1	8.75	2.97909	20	2.93713	0.346522
eTE,h1 - (eTE,H1∆C-IDR_h1 )	-6.75	1.72603	12	-3.91072	0.0549061					group1,WT - group2,WT	-11	2.97909	20	-3.6924	0.097742
eTE,h1 - eTE,H1G18IDR_h1	-11.25	1.72603	12	-6.51786	0.00103616					group1,WT - group2,h1	4.25	2.97909	20	1.42661	0.992207
eTE,h1 - interTE,WT	-17.75	1.72603	12	-10.2837	1.07045e-05					group1,WT - (group2,H1∆C-IDR_h1 )	-4.25	2.97909	20	-1.42661	0.992207
eTE,h1 - interTE,h1	-5.75	1.72603	12	-3.33135	0.134249					group1,WT - group2,H1G18IDR_h1	-5.5	2.97909	20	-1.8462	0.923969
eTE,h1 - (interTE,H1∆C-IDR_h1 )	-7.75	1.72603	12	-4.49008	0.0219741					group1,WT - group3,WT	-15.25	2.97909	20	-5.11901	0.00538221
eTE,h1 - interTE,H1G18IDR_h1	-12.25	1.72603	12	-7.09723	0.00046693					group1,WT - group3,h1	-1	2.97909	20	-0.335673	1
eTE,h1 - hTE,WT	-20.75	1.72603	12	-12.0218	1.96698e-06					group1,WT - (group3,H1∆C-IDR_h1 )	-7.5	2.97909	20	-2.51754	0.584938
eTE,h1 - hTE,h1	0.25	1.72603	12	0.144841	1					group1,WT - group3,H1G18IDR_h1	-9	2.97909	20	-3.02105	0.306444
eTE,h1 - (hTE,H1∆C-IDR_h1 )	-2.5	1.72603	12	-1.44841	0.929862					group1,WT - group4,WT	-20.25	2.97909	20	-6.79737	0.000163722
eTE,h1 - hTE,H1G18IDR_h1	-15.25	1.72603	12	-8.83532	5.28399e-05					group1,WT - group4,h1	11.25	2.97909	20	3.77632	0.0834487
(eTE,H1∆C-IDR_h1 ) - eTE,H1G18IDR_h1	-4.5	1.72603	12	-2.60714	0.366608					group1,WT - (group4,H1∆C-IDR_h1 )	1.25	2.97909	20	0.419591	1
(eTE,H1∆C-IDR_h1 ) - interTE,WT	-11	1.72603	12	-6.37302	0.00127189					group1,WT - group4,H1G18IDR_h1	-14.25	2.97909	20	-4.78333	0.0109075
(eTE,H1∆C-IDR_h1 ) - interTE,h1	1	1.72603	12	0.579365	0.999957					group1,WT - group5,WT	-21.25	2.97909	20	-7.13304	8.35958e-05
(eTE,H1∆C-IDR_h1 ) - (interTE,H1∆C-IDR_h1 )	-1	1.72603	12	-0.579365	0.999957					group1,WT - group5,h1	16.25	2.97909	20	5.45468	0.00264953
(eTE,H1∆C-IDR_h1 ) - interTE,H1G18IDR_h1	-5.5	1.72603	12	-3.18651	0.166393					group1,WT - (group5,H1∆C-IDR_h1 )	11.75	2.97909	20	3.94415	0.0603882
(eTE,H1∆C-IDR_h1 ) - hTE,WT	-14	1.72603	12	-8.11112	0.000126201					group1,WT - group5,H1G18IDR_h1	-17.75	2.97909	20	-5.95819	0.000919815
(eTE,H1∆C-IDR_h1 ) - hTE,h1	7	1.72603	12	4.05556	0.0436956					group1,h1 - (group1,H1∆C-IDR_h1 )	-4.5	2.97909	20	-1.51053	0.986198
(eTE,H1∆C-IDR_h1 ) - (hTE,H1∆C-IDR_h1 )	4.25	1.72603	12	2.4623	0.435869					group1,h1 - group1,H1G18IDR_h1	-2.75	2.97909	20	-0.923099	0.999966
(eTE,H1∆C-IDR_h1 ) - hTE,H1G18IDR_h1	-8.5	1.72603	12	-4.92461	0.0111042					group1,h1 - group2,WT	-22.5	2.97909	20	-7.55263	3.66965e-05
eTE,H1G18IDR_h1 - interTE,WT	-6.5	1.72603	12	-3.76588	0.0689067					group1,h1 - group2,h1	-7.25	2.97909	20	-2.43363	0.636255
eTE,H1G18IDR_h1 - interTE,h1	5.5	1.72603	12	3.18651	0.166393					group1,h1 - (group2,H1∆C-IDR_h1 )	-15.75	2.97909	20	-5.28684	0.00377622
eTE,H1G18IDR_h1 - (interTE,H1∆C-IDR_h1 )	3.5	1.72603	12	2.02778	0.67224					group1,h1 - group2,H1G18IDR_h1	-17	2.97909	20	-5.70643	0.00155901
eTE,H1G18IDR_h1 - interTE,H1G18IDR_h1	-1	1.72603	12	-0.579365	0.999957					group1,h1 - group3,WT	-26.75	2.97909	20	-8.97924	2.5946e-06
eTE,H1G18IDR_h1 - hTE,WT	-9.5	1.72603	12	-5.50397	0.00455798					group1,h1 - group3,h1	-12.5	2.97909	20	-4.19591	0.0366269
eTE,H1G18IDR_h1 - hTE,h1	11.5	1.72603	12	6.6627	0.000846041					group1,h1 - (group3,H1∆C-IDR_h1 )	-19	2.97909	20	-6.37778	0.000385231
eTE,H1G18IDR_h1 - (hTE,H1∆C-IDR_h1 )	8.75	1.72603	12	5.06945	0.00886609					group1,h1 - group3,H1G18IDR_h1	-20.5	2.97909	20	-6.88129	0.000138247
eTE,H1G18IDR_h1 - hTE,H1G18IDR_h1	-4	1.72603	12	-2.31746	0.511458					group1,h1 - group4,WT	-31.75	2.97909	20	-10.6576	1.54682e-07
interTE,WT - interTE,h1	12	1.72603	12	6.95239	0.000567945					group1,h1 - group4,h1	-0.25	2.97909	20	-0.0839181	1
interTE,WT - (interTE,H1∆C-IDR_h1 )	10	1.72603	12	5.79365	0.00295309					group1,h1 - (group4,H1∆C-IDR_h1 )	-10.25	2.97909	20	-3.44064	0.154343
interTE,WT - interTE,H1G18IDR_h1	5.5	1.72603	12	3.18651	0.166393					group1,h1 - group4,H1G18IDR_h1	-25.75	2.97909	20	-8.64357	4.73791e-06
interTE,WT - hTE,WT	-3	1.72603	12	-1.7381	0.821931					group1,h1 - group5,WT	-32.75	2.97909	20	-10.9933	9.12168e-08
interTE,WT - hTE,h1	18	1.72603	12	10.4286	9.21552e-06					group1,h1 - group5,h1	4.75	2.97909	20	1.59444	0.977099
interTE,WT - (hTE,H1∆C-IDR_h1 )	15.25	1.72603	12	8.83532	5.28399e-05					group1,h1 - (group5,H1∆C-IDR_h1 )	0.25	2.97909	20	0.0839181	1
interTE,WT - hTE,H1G18IDR_h1	2.5	1.72603	12	1.44841	0.929862					group1,h1 - group5,H1G18IDR_h1	-29.25	2.97909	20	-9.81842	6.0932e-07
interTE,h1 - (interTE,H1∆C-IDR_h1 )	-2	1.72603	12	-1.15873	0.98326					(group1,H1∆C-IDR_h1 ) - group1,H1G18IDR_h1	1.75	2.97909	20	0.587427	1
interTE,h1 - interTE,H1G18IDR_h1	-6.5	1.72603	12	-3.76588	0.0689067					(group1,H1∆C-IDR_h1 ) - group2,WT	-18	2.97909	20	-6.04211	0.000772091
interTE,h1 - hTE,WT	-15	1.72603	12	-8.69048	6.26358e-05					(group1,H1∆C-IDR_h1 ) - group2,h1	-2.75	2.97909	20	-0.923099	0.999966
interTE,h1 - hTE,h1	6	1.72603	12	3.47619	0.107833					(group1,H1∆C-IDR_h1 ) - (group2,H1∆C-IDR_h1 )	-11.25	2.97909	20	-3.77632	0.0834487
interTE,h1 - (hTE,H1∆C-IDR_h1 )	3.25	1.72603	12	1.88294	0.750527					(group1,H1∆C-IDR_h1 ) - group2,H1G18IDR_h1	-12.5	2.97909	20	-4.19591	0.0366269
interTE,h1 - hTE,H1G18IDR_h1	-9.5	1.72603	12	-5.50397	0.00455798					(group1,H1∆C-IDR_h1 ) - group3,WT	-22.25	2.97909	20	-7.46871	4.31978e-05
(interTE,H1∆C-IDR_h1 ) - interTE,H1G18IDR_h1	-4.5	1.72603	12	-2.60714	0.366608					(group1,H1∆C-IDR_h1 ) - group3,h1	-8	2.97909	20	-2.68538	0.48382
(interTE,H1∆C-IDR_h1 ) - hTE,WT	-13	1.72603	12	-7.53175	0.000263018					(group1,H1∆C-IDR_h1 ) - (group3,H1∆C-IDR_h1 )	-14.5	2.97909	20	-4.86725	0.00914661
(interTE,H1∆C-IDR_h1 ) - hTE,h1	8	1.72603	12	4.63492	0.0174857					(group1,H1∆C-IDR_h1 ) - group3,H1G18IDR_h1	-16	2.97909	20	-5.37076	0.00316298
(interTE,H1∆C-IDR_h1 ) - (hTE,H1∆C-IDR_h1 )	5.25	1.72603	12	3.04167	0.205091					(group1,H1∆C-IDR_h1 ) - group4,WT	-27.25	2.97909	20	-9.14708	1.92944e-06
(interTE,H1∆C-IDR_h1 ) - hTE,H1G18IDR_h1	-7.5	1.72603	12	-4.34524	0.0276304					(group1,H1∆C-IDR_h1 ) - group4,h1	4.25	2.97909	20	1.42661	0.992207
interTE,H1G18IDR_h1 - hTE,WT	-8.5	1.72603	12	-4.92461	0.0111042					(group1,H1∆C-IDR_h1 ) - (group4,H1∆C-IDR_h1 )	-5.75	2.97909	20	-1.93012	0.896031
interTE,H1G18IDR_h1 - hTE,h1	12.5	1.72603	12	7.24207	0.000384755					(group1,H1∆C-IDR_h1 ) - group4,H1G18IDR_h1	-21.25	2.97909	20	-7.13304	8.35958e-05
interTE,H1G18IDR_h1 - (hTE,H1∆C-IDR_h1 )	9.75	1.72603	12	5.64881	0.00366506					(group1,H1∆C-IDR_h1 ) - group5,WT	-28.25	2.97909	20	-9.48275	1.07737e-06
interTE,H1G18IDR_h1 - hTE,H1G18IDR_h1	-3	1.72603	12	-1.7381	0.821931					(group1,H1∆C-IDR_h1 ) - group5,h1	9.25	2.97909	20	3.10497	0.269592
hTE,WT - hTE,h1	21	1.72603	12	12.1667	1.7232e-06					(group1,H1∆C-IDR_h1 ) - (group5,H1∆C-IDR_h1 )	4.75	2.97909	20	1.59444	0.977099
hTE,WT - (hTE,H1∆C-IDR_h1 )	18.25	1.72603	12	10.5734	7.94715e-06					(group1,H1∆C-IDR_h1 ) - group5,H1G18IDR_h1	-24.75	2.97909	20	-8.3079	8.76548e-06
hTE,WT - hTE,H1G18IDR_h1	5.5	1.72603	12	3.18651	0.166393					group1,H1G18IDR_h1 - group2,WT	-19.75	2.97909	20	-6.62953	0.000230093
hTE,h1 - (hTE,H1∆C-IDR_h1 )	-2.75	1.72603	12	-1.59326	0.882598					group1,H1G18IDR_h1 - group2,h1	-4.5	2.97909	20	-1.51053	0.986198
hTE,h1 - hTE,H1G18IDR_h1	-15.5	1.72603	12	-8.98016	4.46638e-05					group1,H1G18IDR_h1 - (group2,H1∆C-IDR_h1 )	-13	2.97909	20	-4.36374	0.0260433
(hTE,H1∆C-IDR_h1 ) - hTE,H1G18IDR_h1	-12.75	1.72603	12	-7.38691	0.000317759					group1,H1G18IDR_h1 - group2,H1G18IDR_h1	-14.25	2.97909	20	-4.78333	0.0109075
										group1,H1G18IDR_h1 - group3,WT	-24	2.97909	20	-8.05614	1.40246e-05
										group1,H1G18IDR_h1 - group3,h1	-9.75	2.97909	20	-3.27281	0.205699
										group1,H1G18IDR_h1 - (group3,H1∆C-IDR_h1 )	-16.25	2.97909	20	-5.45468	0.00264953
										group1,H1G18IDR_h1 - group3,H1G18IDR_h1	-17.75	2.97909	20	-5.95819	0.000919815
										group1,H1G18IDR_h1 - group4,WT	-29	2.97909	20	-9.7345	7.01795e-07
										group1,H1G18IDR_h1 - group4,h1	2.5	2.97909	20	0.839181	0.999992
										group1,H1G18IDR_h1 - (group4,H1∆C-IDR_h1 )	-7.5	2.97909	20	-2.51754	0.584938
										group1,H1G18IDR_h1 - group4,H1G18IDR_h1	-23	2.97909	20	-7.72047	2.65451e-05
										group1,H1G18IDR_h1 - group5,WT	-30	2.97909	20	-10.0702	4.00665e-07
										group1,H1G18IDR_h1 - group5,h1	7.5	2.97909	20	2.51754	0.584938
										group1,H1G18IDR_h1 - (group5,H1∆C-IDR_h1 )	3	2.97909	20	1.00702	0.999885
										group1,H1G18IDR_h1 - group5,H1G18IDR_h1	-26.5	2.97909	20	-8.89532	3.01244e-06
										group2,WT - group2,h1	15.25	2.97909	20	5.11901	0.00538221
										group2,WT - (group2,H1∆C-IDR_h1 )	6.75	2.97909	20	2.26579	0.73577
										group2,WT - group2,H1G18IDR_h1	5.5	2.97909	20	1.8462	0.923969
										group2,WT - group3,WT	-4.25	2.97909	20	-1.42661	0.992207
										group2,WT - group3,h1	10	2.97909	20	3.35673	0.178525
										group2,WT - (group3,H1∆C-IDR_h1 )	3.5	2.97909	20	1.17485	0.99914
										group2,WT - group3,H1G18IDR_h1	2	2.97909	20	0.671345	1
										group2,WT - group4,WT	-9.25	2.97909	20	-3.10497	0.269592
										group2,WT - group4,h1	22.25	2.97909	20	7.46871	4.31978e-05
										group2,WT - (group4,H1∆C-IDR_h1 )	12.25	2.97909	20	4.11199	0.043344
										group2,WT - group4,H1G18IDR_h1	-3.25	2.97909	20	-1.09094	0.999664
										group2,WT - group5,WT	-10.25	2.97909	20	-3.44064	0.154343
										group2,WT - group5,h1	27.25	2.97909	20	9.14708	1.92944e-06
										group2,WT - (group5,H1∆C-IDR_h1 )	22.75	2.97909	20	7.63655	3.11984e-05
										group2,WT - group5,H1G18IDR_h1	-6.75	2.97909	20	-2.26579	0.73577
										group2,h1 - (group2,H1∆C-IDR_h1 )	-8.5	2.97909	20	-2.85322	0.389659
										group2,h1 - group2,H1G18IDR_h1	-9.75	2.97909	20	-3.27281	0.205699
										group2,h1 - group3,WT	-19.5	2.97909	20	-6.54561	0.000273046
										group2,h1 - group3,h1	-5.25	2.97909	20	-1.76228	0.946581
										group2,h1 - (group3,H1∆C-IDR_h1 )	-11.75	2.97909	20	-3.94415	0.0603882
										group2,h1 - group3,H1G18IDR_h1	-13.25	2.97909	20	-4.44766	0.021921
										group2,h1 - group4,WT	-24.5	2.97909	20	-8.22398	1.02438e-05
										group2,h1 - group4,h1	7	2.97909	20	2.34971	0.686863
										group2,h1 - (group4,H1∆C-IDR_h1 )	-3	2.97909	20	-1.00702	0.999885
										group2,h1 - group4,H1G18IDR_h1	-18.5	2.97909	20	-6.20994	0.000544792
										group2,h1 - group5,WT	-25.5	2.97909	20	-8.55965	5.51888e-06
										group2,h1 - group5,h1	12	2.97909	20	4.02807	0.0512083
										group2,h1 - (group5,H1∆C-IDR_h1 )	7.5	2.97909	20	2.51754	0.584938
										group2,h1 - group5,H1G18IDR_h1	-22	2.97909	20	-7.3848	5.08908e-05
										(group2,H1∆C-IDR_h1 ) - group2,H1G18IDR_h1	-1.25	2.97909	20	-0.419591	1
										(group2,H1∆C-IDR_h1 ) - group3,WT	-11	2.97909	20	-3.6924	0.097742
										(group2,H1∆C-IDR_h1 ) - group3,h1	3.25	2.97909	20	1.09094	0.999664
										(group2,H1∆C-IDR_h1 ) - (group3,H1∆C-IDR_h1 )	-3.25	2.97909	20	-1.09094	0.999664
										(group2,H1∆C-IDR_h1 ) - group3,H1G18IDR_h1	-4.75	2.97909	20	-1.59444	0.977099
										(group2,H1∆C-IDR_h1 ) - group4,WT	-16	2.97909	20	-5.37076	0.00316298
										(group2,H1∆C-IDR_h1 ) - group4,h1	15.5	2.97909	20	5.20292	0.0045084
										(group2,H1∆C-IDR_h1 ) - (group4,H1∆C-IDR_h1 )	5.5	2.97909	20	1.8462	0.923969
										(group2,H1∆C-IDR_h1 ) - group4,H1G18IDR_h1	-10	2.97909	20	-3.35673	0.178525
										(group2,H1∆C-IDR_h1 ) - group5,WT	-17	2.97909	20	-5.70643	0.00155901
										(group2,H1∆C-IDR_h1 ) - group5,h1	20.5	2.97909	20	6.88129	0.000138247
										(group2,H1∆C-IDR_h1 ) - (group5,H1∆C-IDR_h1 )	16	2.97909	20	5.37076	0.00316298
										(group2,H1∆C-IDR_h1 ) - group5,H1G18IDR_h1	-13.5	2.97909	20	-4.53158	0.0184327
										group2,H1G18IDR_h1 - group3,WT	-9.75	2.97909	20	-3.27281	0.205699
										group2,H1G18IDR_h1 - group3,h1	4.5	2.97909	20	1.51053	0.986198
										group2,H1G18IDR_h1 - (group3,H1∆C-IDR_h1 )	-2	2.97909	20	-0.671345	1
										group2,H1G18IDR_h1 - group3,H1G18IDR_h1	-3.5	2.97909	20	-1.17485	0.99914
										group2,H1G18IDR_h1 - group4,WT	-14.75	2.97909	20	-4.95117	0.00766685
										group2,H1G18IDR_h1 - group4,h1	16.75	2.97909	20	5.62252	0.00186003
										group2,H1G18IDR_h1 - (group4,H1∆C-IDR_h1 )	6.75	2.97909	20	2.26579	0.73577
										group2,H1G18IDR_h1 - group4,H1G18IDR_h1	-8.75	2.97909	20	-2.93713	0.346522
										group2,H1G18IDR_h1 - group5,WT	-15.75	2.97909	20	-5.28684	0.00377622
										group2,H1G18IDR_h1 - group5,h1	21.75	2.97909	20	7.30088	6.00005e-05
										group2,H1G18IDR_h1 - (group5,H1∆C-IDR_h1 )	17.25	2.97909	20	5.79035	0.0013071
										group2,H1G18IDR_h1 - group5,H1G18IDR_h1	-12.25	2.97909	20	-4.11199	0.043344
										group3,WT - group3,h1	14.25	2.97909	20	4.78333	0.0109075
										group3,WT - (group3,H1∆C-IDR_h1 )	7.75	2.97909	20	2.60146	0.533847
										group3,WT - group3,H1G18IDR_h1	6.25	2.97909	20	2.09795	0.824591
										group3,WT - group4,WT	-5	2.97909	20	-1.67836	0.964123
										group3,WT - group4,h1	26.5	2.97909	20	8.89532	3.01244e-06
										group3,WT - (group4,H1∆C-IDR_h1 )	16.5	2.97909	20	5.5386	0.00221974
										group3,WT - group4,H1G18IDR_h1	1	2.97909	20	0.335673	1
										group3,WT - group5,WT	-6	2.97909	20	-2.01404	0.862798
										group3,WT - group5,h1	31.5	2.97909	20	10.5737	1.76822e-07
										group3,WT - (group5,H1∆C-IDR_h1 )	27	2.97909	20	9.06316	2.23653e-06
										group3,WT - group5,H1G18IDR_h1	-2.5	2.97909	20	-0.839181	0.999992
										group3,h1 - (group3,H1∆C-IDR_h1 )	-6.5	2.97909	20	-2.18187	0.781987
										group3,h1 - group3,H1G18IDR_h1	-8	2.97909	20	-2.68538	0.48382
										group3,h1 - group4,WT	-19.25	2.97909	20	-6.4617	0.000324224
										group3,h1 - group4,h1	12.25	2.97909	20	4.11199	0.043344
										group3,h1 - (group4,H1∆C-IDR_h1 )	2.25	2.97909	20	0.755263	0.999998
										group3,h1 - group4,H1G18IDR_h1	-13.25	2.97909	20	-4.44766	0.021921
										group3,h1 - group5,WT	-20.25	2.97909	20	-6.79737	0.000163722
										group3,h1 - group5,h1	17.25	2.97909	20	5.79035	0.0013071
										group3,h1 - (group5,H1∆C-IDR_h1 )	12.75	2.97909	20	4.27982	0.0309052
										group3,h1 - group5,H1G18IDR_h1	-16.75	2.97909	20	-5.62252	0.00186003
										(group3,H1∆C-IDR_h1 ) - group3,H1G18IDR_h1	-1.5	2.97909	20	-0.503509	1
										(group3,H1∆C-IDR_h1 ) - group4,WT	-12.75	2.97909	20	-4.27982	0.0309052
										(group3,H1∆C-IDR_h1 ) - group4,h1	18.75	2.97909	20	6.29386	0.000457987
										(group3,H1∆C-IDR_h1 ) - (group4,H1∆C-IDR_h1 )	8.75	2.97909	20	2.93713	0.346522
										(group3,H1∆C-IDR_h1 ) - group4,H1G18IDR_h1	-6.75	2.97909	20	-2.26579	0.73577
										(group3,H1∆C-IDR_h1 ) - group5,WT	-13.75	2.97909	20	-4.6155	0.015486
										(group3,H1∆C-IDR_h1 ) - group5,h1	23.75	2.97909	20	7.97222	1.643e-05
										(group3,H1∆C-IDR_h1 ) - (group5,H1∆C-IDR_h1 )	19.25	2.97909	20	6.4617	0.000324224
										(group3,H1∆C-IDR_h1 ) - group5,H1G18IDR_h1	-10.25	2.97909	20	-3.44064	0.154343
										group3,H1G18IDR_h1 - group4,WT	-11.25	2.97909	20	-3.77632	0.0834487
										group3,H1G18IDR_h1 - group4,h1	20.25	2.97909	20	6.79737	0.000163722
										group3,H1G18IDR_h1 - (group4,H1∆C-IDR_h1 )	10.25	2.97909	20	3.44064	0.154343
										group3,H1G18IDR_h1 - group4,H1G18IDR_h1	-5.25	2.97909	20	-1.76228	0.946581
										group3,H1G18IDR_h1 - group5,WT	-12.25	2.97909	20	-4.11199	0.043344
										group3,H1G18IDR_h1 - group5,h1	25.25	2.97909	20	8.47573	6.43385e-06
										group3,H1G18IDR_h1 - (group5,H1∆C-IDR_h1 )	20.75	2.97909	20	6.96521	0.00011682
										group3,H1G18IDR_h1 - group5,H1G18IDR_h1	-8.75	2.97909	20	-2.93713	0.346522
										group4,WT - group4,h1	31.5	2.97909	20	10.5737	1.76822e-07
										group4,WT - (group4,H1∆C-IDR_h1 )	21.5	2.97909	20	7.21696	7.07953e-05
										group4,WT - group4,H1G18IDR_h1	6	2.97909	20	2.01404	0.862798
										group4,WT - group5,WT	-1	2.97909	20	-0.335673	1
										group4,WT - group5,h1	36.5	2.97909	20	12.252	1.37889e-08
										group4,WT - (group5,H1∆C-IDR_h1 )	32	2.97909	20	10.7415	1.35409e-07
										group4,WT - group5,H1G18IDR_h1	2.5	2.97909	20	0.839181	0.999992
										group4,h1 - (group4,H1∆C-IDR_h1 )	-10	2.97909	20	-3.35673	0.178525
										group4,h1 - group4,H1G18IDR_h1	-25.5	2.97909	20	-8.55965	5.51888e-06
										group4,h1 - group5,WT	-32.5	2.97909	20	-10.9094	1.03985e-07
										group4,h1 - group5,h1	5	2.97909	20	1.67836	0.964123
										group4,h1 - (group5,H1∆C-IDR_h1 )	0.5	2.97909	20	0.167836	1
										group4,h1 - group5,H1G18IDR_h1	-29	2.97909	20	-9.7345	7.01795e-07
										(group4,H1∆C-IDR_h1 ) - group4,H1G18IDR_h1	-15.5	2.97909	20	-5.20292	0.0045084
										(group4,H1∆C-IDR_h1 ) - group5,WT	-22.5	2.97909	20	-7.55263	3.66965e-05
										(group4,H1∆C-IDR_h1 ) - group5,h1	15	2.97909	20	5.03509	0.00642447
										(group4,H1∆C-IDR_h1 ) - (group5,H1∆C-IDR_h1 )	10.5	2.97909	20	3.52456	0.132963
										(group4,H1∆C-IDR_h1 ) - group5,H1G18IDR_h1	-19	2.97909	20	-6.37778	0.000385231
										group4,H1G18IDR_h1 - group5,WT	-7	2.97909	20	-2.34971	0.686863
										group4,H1G18IDR_h1 - group5,h1	30.5	2.97909	20	10.238	3.04139e-07
										group4,H1G18IDR_h1 - (group5,H1∆C-IDR_h1 )	26	2.97909	20	8.72749	4.07077e-06
										group4,H1G18IDR_h1 - group5,H1G18IDR_h1	-3.5	2.97909	20	-1.17485	0.99914
										group5,WT - group5,h1	37.5	2.97909	20	12.5877	8.5272e-09
										group5,WT - (group5,H1∆C-IDR_h1 )	33	2.97909	20	11.0772	8.00697e-08
										group5,WT - group5,H1G18IDR_h1	3.5	2.97909	20	1.17485	0.99914
										group5,h1 - (group5,H1∆C-IDR_h1 )	-4.5	2.97909	20	-1.51053	0.986198
										group5,h1 - group5,H1G18IDR_h1	-34	2.97909	20	-11.4129	4.78468e-08
										(group5,H1∆C-IDR_h1 ) - group5,H1G18IDR_h1	-29.5	2.97909	20	-9.90234	5.29445e-07

## Sheet: Figure 8
Supplemental Data. He et al. (2024). Plant Cell.
Supplemental Data Set S1. Results of statistical analysis
Figure 8A
	N	mean	sd	Significance(0.01)			N	mean	sd	Significance(0.01)			N	mean	sd	Significance(0.01)
WT_CG_eTEs	24680	0.803	0.115	c		WT_CG_intTEs	94874	0.831	0.0942	d		WT_CG_hTEs	94575	0.826	0.0924	c
h1_CG_eTEs	24172	0.819	0.118	b		h1_CG_intTEs	94997	0.903	0.0844	b		h1_CG_hTEs	95689	0.928	0.062	a
H1∆C-IDR rep1_CG_eTEs	24632	0.839	0.12	a		H1∆C-IDR rep1_CG_intTEs	89409	0.908	0.0964	a		H1∆C-IDR rep1_CG_hTEs	84287	0.927	0.0842	a
H1∆C-IDR rep2_CG_eTEs	24636	0.839	0.12	a		H1∆C-IDR rep2_CG_intTEs	89436	0.908	0.0962	a		H1∆C-IDR rep2_CG_hTEs	83944	0.927	0.0844	a
H1G18IDR_CG_eTEs	23450	0.793	0.118	d		H1G18IDR_CG_intTEs	94274	0.859	0.0922	c		H1G18IDR_CG_hTEs	95444	0.872	0.0814	b
Levene's Test						Levene's Test						Levene's Test
	Df	Fvalue	Pr(>F)				Df	Fvalue	Pr(>F)				Df	Fvalue	Pr(>F)
group	4	10.953	7.045e-09	***		group	4	707.18	< 2.2e-16	***		group	4	3059.1	< 2.2e-16	***
	121565						462985						453934
Welch ANOVA						Welch ANOVA						Welch ANOVA
	Df	Fvalue	Pr(>F)				Df	Fvalue	Pr(>F)				Df	Fvalue	Pr(>F)
group	4	750.36	<2.2e-16			group	4	13089	<2.2e-16			group	4	27076	<2.2e-16
	60740						230771						223255
Unpaired t with Welch's correction						Unpaired t with Welch's correction						Unpaired t with Welch's correction
	WT_CG_eTEs	h1_CG_eTEs	H1∆C-IDR rep1_CG_eTEs	H1∆C-IDR rep2_CG_eTEs			WT_CG_intTEs	h1_CG_intTEs	H1∆C-IDR rep1_CG_intTEs	H1∆C-IDR rep2_CG_intTEs			WT_CG_hTE	h1_CG_hTE	H1∆C-IDR rep1_CG_hTEs	H1∆C-IDR rep2_CG_hTEs
h1_CG_eTEs	<2e-16	-	-	-		h1_CG_intTEs	<2e-16	-	-	-		h1_CG_hTEs	<2e-16	-	-	-
H1∆C-IDR rep1_CG_eTEs	<2e-16	<2e-16	-	-		H1∆C-IDR rep1_CG_intTEs	<2e-16	<2e-16	-	-		H1∆C-IDR rep1_CG_hTEs	<2e-16	0.022	-	-
H1∆C-IDR rep2_CG_eTEs	<2e-16	<2e-16	0.71	-		H1∆C-IDR rep2_CG_intTEs	<2e-16	<2e-16	0.52	-		H1∆C-IDR rep2_CG_hTEs	<2e-16	0.019	0.953	-
H1G18IDR_CG_eTEs	<2e-16	<2e-16	<2e-16	<2e-16		H1G18IDR_CG_intTEs	<2e-16	<2e-16	<2e-16	<2e-16		H1G18IDR_CG_hTEs	<2e-16	<2e-16	<2e-16	<2e-16
Figure 8B
	N	mean	sd	Significance(0.01)			N	mean	sd	Significance(0.01)			N	mean	sd	Significance(0.01)			N	mean	sd	Significance(0.01)			N	mean	sd	Significance(0.01)
WT_CG_group1	7740	0.806	0.114	c		WT_CG_group2	13313	0.813	0.112	c		WT_CG_group3	14560	0.818	0.105	c		WT_CG_group4	40617	0.829	0.0957	d		WT_CG_group5	138771	0.828	0.0927	c
h1_CG_group1	7504	0.814	0.116	b		h1_CG_group2	12968	0.832	0.114	b		h1_CG_group3	14316	0.85	0.11	b		h1_CG_group4	40676	0.902	0.0869	b		h1_CG_group5	140261	0.922	0.0685	a
H1∆C-IDR rep1_CG_group1	7749	0.832	0.117	a		H1∆C-IDR rep1_CG_group2	13125	0.848	0.115	a		H1∆C-IDR rep1_CG_group3	14316	0.865	0.112	a		H1∆C-IDR rep1_CG_group4	38253	0.908	0.0985	a		H1∆C-IDR rep1_CG_group5	125732	0.923	0.0874	a
H1∆C-IDR rep2_CG_group1	7726	0.834	0.116	a		H1∆C-IDR rep2_CG_group2	13145	0.848	0.115	a		H1∆C-IDR rep2_CG_group3	14354	0.864	0.113	a		H1∆C-IDR rep2_CG_group4	38247	0.907	0.099	a		H1∆C-IDR rep2_CG_group5	125404	0.923	0.0875	a
H1G18IDR_CG_group1	7208	0.79	0.116	d		H1G18IDR_CG_group2	12592	0.804	0.116	d		H1G18IDR_CG_group3	14043	0.817	0.111	c		H1G18IDR_CG_group4	40420	0.859	0.0941	c		H1G18IDR_CG_group5	139750	0.87	0.0838	b
Levene's Test						Levene's Test						Levene's Test						Levene's Test						Levene's Test
	Df	Fvalue	Pr(>F)				Df	Fvalue	Pr(>F)				Df	Fvalue	Pr(>F)				Df	Fvalue	Pr(>F)				Df	Fvalue	Pr(>F)
group	4	2.7621	0.02604	*		group	4	9.2052	1.97e-07	***		group	4	15.485	1.149e-12	***		group	4	282.58	<2.2e-16	***		group	4	3188.1	<2.2e-16	***
	37922						65138						71584						198208						669913
Welch ANOVA						Welch ANOVA						Welch ANOVA						Welch ANOVA						Welch ANOVA
	Df	Fvalue	Pr(>F)				Df	Fvalue	Pr(>F)				Df	Fvalue	Pr(>F)				Df	Fvalue	Pr(>F)				Df	Fvalue	Pr(>F)
group	4	184.37	<2.2e-16			group	4	402.64	<2.2e-16			group	4	665.15	<2.2e-16			group	4	5569	<2.2e-16			group	4	33385	<2.2e-16
	18937						32543						35770						98788						331312
Unpaired t with Welch's correction						Unpaired t with Welch's correction						Unpaired t with Welch's correction						Unpaired t with Welch's correction						Unpaired t with Welch's correction
	WT_CG_group1	h1_CG_group1	H1∆C-IDR rep1_CG_group1	H1∆C-IDR rep2_CG_group1			WT_CG_group2	h1_CG_group2	H1∆C-IDR rep1_CG_group2	H1∆C-IDR rep2_CG_group2			WT_CG_group3	h1_CG_group3	H1∆C-IDR rep1_CG_group3	H1∆C-IDR rep2_CG_group3			WT_CG_group4	h1_CG_group4	H1∆C-IDR rep1_CG_group4	H1∆C-IDR rep2_CG_group4			WT_CG_group5	h1_CG_group5	H1∆C-IDR rep1_CG_group5	H1∆C-IDR rep2_CG_group5
h1_CG_group1	2.8e-05	-	-	-		h1_CG_group2	<2e-16	-	-	-		h1_CG_group3	<2e-16	-	-	-		h1_CG_group4	<2e-16	-	-	-		h1_CG_group5	<2e-16	-	-	-
H1∆C-IDR rep1_CG_group1	<2e-16	<2e-16	-	-		H1∆C-IDR rep1_CG_group2	<2e-16	<2e-16	-	-		H1∆C-IDR rep1_CG_group3	<2e-16	<2e-16	-	-		H1∆C-IDR rep1_CG_group4	<2e-16	<2e-16	-	-		H1∆C-IDR rep1_CG_group5	<2e-16	0.011	-	-
H1∆C-IDR rep2_CG_group1	<2e-16	<2e-16	0.43	-		H1∆C-IDR rep2_CG_group2	<2e-16	<2e-16	0.88	-		H1∆C-IDR rep2_CG_group3	<2e-16	<2e-16	0.52	-		H1∆C-IDR rep2_CG_group4	<2e-16	3.1e-14	0.26	-		H1∆C-IDR rep2_CG_group5	<2e-16	0.013	0.961	-
H1G18IDR_CG_group1	<2e-16	<2e-16	<2e-16	<2e-16		H1G18IDR_CG_group2	5.7e-09	<2e-16	<2e-16	<2e-16		H1G18IDR_CG_group3	0.9	<2e-16	<2e-16	<2e-16		H1G18IDR_CG_group4	<2e-16	<2e-16	<2e-16	<2e-16		H1G18IDR_CG_group5	<2e-16	<2e-16	<2e-16	<2e-16

## Sheet: Supplemental Figure S8
Supplemental Data. He et al. (2024). Plant Cell.
Supplemental Data Set S1. Results of statistical analysis
	N	mean	sd	Significance(0.01)			N	mean	sd	Significance(0.01)			N	mean	sd	Significance(0.01)			N	mean	sd	Significance(0.01)
WT_CHG_intTEs	74466	0.535	0.146	d		WT_CHG_hTEs	95178	0.551	0.141	d		WT_CHH_intTEs	111874	0.132	0.0713	e		WT_CHH_hTEs	113401	0.123	0.049	e
h1_CHG_intTEs	83400	0.643	0.171	b		h1_CHG_hTEs	108767	0.716	0.154	b		h1_CHH_intTEs	107888	0.14	0.0714	c		h1_CHH_hTEs	128945	0.156	0.065	c
H1∆C-IDR rep1_CHG_intTEs	74518	0.654	0.184	a		H1∆C-IDR rep1_CHG_hTEs	94245	0.723	0.172	a		H1∆C-IDR rep1_CHH_intTEs	96170	0.167	0.1	a		H1∆C-IDR rep1_CHH_hTEs	114531	0.183	0.0954	a
H1∆C-IDR rep2_CHG_intTEs	74056	0.653	0.184	a		H1∆C-IDR rep2_CHG_hTEs	94125	0.722	0.172	a		H1∆C-IDR rep2_CHH_intTEs	94311	0.164	0.098	b		H1∆C-IDR rep2_CHH_hTEs	113710	0.179	0.0923	b
H1G18IDR_CHG_intTEs	81557	0.603	0.16	c		H1G18IDR_CHG_hTEs	106356	0.653	0.148	c		H1G18IDR_CHH_intTEs	104402	0.138	0.0708	d		H1G18IDR_CHH_hTEs	122396	0.14	0.0592	d
Levene's Test						Levene's Test						Levene's Test						Levene's Test
	Df	Fvalue	Pr(>F)				Df	Fvalue	Pr(>F)				Df	Fvalue	Pr(>F)				Df	Fvalue	Pr(>F)
group	4	1898.6	<2.2e-16	***		group	4	1477.4	<2.2e-16	***		group	4	3300.1	<2.2e-16	***		group	4	11107	<2.2e-16	***
	387992						498666						514640						592978
Welch ANOVA						Welch ANOVA						Welch ANOVA						Welch ANOVA
	Df	Fvalue	Pr(>F)				Df	Fvalue	Pr(>F)				Df	Fvalue	Pr(>F)				Df	Fvalue	Pr(>F)
group	4	7884	<2.2e-16			group	4	24177	<2.2e-16			group	4	3221.8	<2.2e-16			group	4	15405	<2.2e-16
	192705						246820						251598						290695
Unpaired t with Welch's correction						Unpaired t with Welch's correction						Unpaired t with Welch's correction						Unpaired t with Welch's correction
	WT_CHG_intTEs	h1_CHG_intTEs	H1∆C-IDR rep1_CHG_intTEs	H1∆C-IDR rep2_CHG_intTEs			WT_CHG_hTEs	h1_CHG_hTEs	H1∆C-IDR rep1_CHG_hTEs	H1∆C-IDR rep2_CHG_hTEs			WT_CHH_intTEs	h1_CHH_intTEs	H1∆C-IDR rep1_CHH_intTEs	H1∆C-IDR rep2_CHH_intTEs			WT_CHH_hTEs	h1_CHH_hTEs	H1∆C-IDR rep1_CHH_hTEs	H1∆C-IDR rep2_CHH_hTEs
h1_CHG_intTEs	<2e-16	-	-	-		h1_CHG_hTEs	<2e-16	-	-	-		h1_CHH_intTEs	<2e-16	-	-	-		h1_CHH_hTEs	<2e-16	-	-	-
H1∆C-IDR rep1_CHG_intTEs	<2e-16	<2e-16	-	-		H1∆C-IDR rep1_CHG_hTEs	<2e-16	<2e-16	-	-		H1∆C-IDR rep1_CHH_intTEs	<2e-16	<2e-16	-	-		H1∆C-IDR rep1_CHH_hTEs	<2e-16	<2e-16	-	-
H1∆C-IDR rep2_CHG_intTEs	<2e-16	<2e-16	0.36	-		H1∆C-IDR rep2_CHG_hTEs	<2e-16	2.4e-16	0.18	-		H1∆C-IDR rep2_CHH_intTEs	<2e-16	<2e-16	4.5e-12	-		H1∆C-IDR rep2_CHH_hTEs	<2e-16	<2e-16	<2e-16	-
H1G18IDR_CHG_intTEs	<2e-16	<2e-16	<2e-16	<2e-16		H1G18IDR_CHG_hTEs	<2e-16	<2e-16	<2e-16	<2e-16		H1G18IDR_CHH_intTEs	<2e-16	1.8e-09	<2e-16	<2e-16		H1G18IDR_CHH_hTEs	<2e-16	<2e-16	<2e-16	<2e-16
